# Supplementary material for: Offline Solid-Phase Extraction and Separation of Mineral Oil Saturated Hydrocarbons and Mineral Oil Aromatic Hydrocarbons in Edible Oils, and Analysis via GC with a Flame Ionization Detector
Source: Foods. 2021 Aug 28;10(9):2026. doi: 10.3390/foods10092026 (PMC8472750; doi:10.3390/foods10092026)
Supplement: Supplementary file 1 [file foods-10-02026-s001.zip]

Archive with 1 entries (1 files):
- foods-1340285-supplementary.pdf
